# Supplementary material for: Effects of Probiotics Supplementation on Gastrointestinal Symptoms in Athletes: A Systematic Review of Randomized Controlled Trials
Source: Nutrients. 2022 Jun 26;14(13):2645. doi: 10.3390/nu14132645 (PMC9268154; doi:10.3390/nu14132645)
Supplement: Supplementary file 1 [file nutrients-14-02645-s001.zip]

Archive with 1 entries (1 files):
- nutrients-1775937-supplementary.pdf
